# Supplementary material for: Low-Cost Devices for Three-Dimensional Cell Aggregation, Real-Time Monitoring Microscopy, Microfluidic Immunostaining, and Deconvolution Analysis
Source: Bioengineering (Basel). 2022 Feb 3;9(2):60. doi: 10.3390/bioengineering9020060 (PMC8869754; doi:10.3390/bioengineering9020060)
Supplement: Supplementary file 1 [file bioengineering-09-00060-s001.zip]

Archive with 1 entries (1 files):
- bioengineering-1547087-supplementary.pdf
